# Supplementary material for: Notes on some toad bugs from China (Hemiptera, Heteroptera, Gelastocoridae)
Source: Zookeys. 2018 May 22;(759):137–47. doi: 10.3897/zookeys.759.21627 (PMC5974062; doi:10.3897/zookeys.759.21627)
Supplement: XML Treatment for Nerthra asiatica [file zookeys.759.21627-treatment1.xml]

<!DOCTYPE tp:taxon-treatment
  PUBLIC "-//TaxonX//DTD Taxonomic Treatment Publishing DTD v0 20100105//EN" "tax-treatment-NSO.dtd">
<tp:taxon-treatment xmlns:tp="http://www.plazi.org/taxpub"><tp:treatment-meta><kwd-group><label>Taxon classification</label><kwd><named-content xmlns:xlink="http://www.w3.org/1999/xlink" content-type="kingdom">Animalia</named-content></kwd><kwd><named-content xmlns:xlink="http://www.w3.org/1999/xlink" content-type="order">Hemiptera</named-content></kwd><kwd><named-content xmlns:xlink="http://www.w3.org/1999/xlink" content-type="family">Gelastocoridae</named-content></kwd></kwd-group><mixed-citation publication-type="journal"><person-group><name><surname>Xie</surname><given-names>Tong-Yin</given-names></name><name><surname>Liu</surname><given-names>Guo-Qing</given-names></name></person-group><article-title>Notes on some toad bugs from China (<tp:taxon-name><tp:taxon-name-part taxon-name-part-type="order">Hemiptera</tp:taxon-name-part></tp:taxon-name>, <tp:taxon-name><tp:taxon-name-part taxon-name-part-type="suborder">Heteroptera</tp:taxon-name-part></tp:taxon-name>, <tp:taxon-name><tp:taxon-name-part taxon-name-part-type="family">Gelastocoridae</tp:taxon-name-part></tp:taxon-name>)</article-title><source>Zookeys</source><day>22</day><month>5</month><year>2018</year><volume>2018</volume><issue>759</issue><fpage>137</fpage><lpage>147</lpage><pub-id pub-id-type="doi">10.3897/zookeys.759.21627</pub-id></mixed-citation></tp:treatment-meta><tp:nomenclature><tp:taxon-name>
            <tp:taxon-name-part taxon-name-part-type="genus" reg="Nerthra">Nerthra</tp:taxon-name-part>
            <tp:taxon-name-part taxon-name-part-type="species" reg="asiatica">asiatica</tp:taxon-name-part>
          </tp:taxon-name><tp:taxon-authority>(Horváth, 1892)</tp:taxon-authority><xref ref-type="fig" rid="F1">Figs 1A, B</xref><xref ref-type="fig" rid="F2">; 2A–G</xref><tp:nomenclature-citation-list><tp:nomenclature-citation><tp:taxon-name>
                <tp:taxon-name-part taxon-name-part-type="genus" reg="Mononyx">Mononyx</tp:taxon-name-part> <tp:taxon-name-part taxon-name-part-type="species" reg="asiaticus">asiaticus</tp:taxon-name-part></tp:taxon-name><comment>Horváth, 1892: 136.</comment></tp:nomenclature-citation><tp:nomenclature-citation><tp:taxon-name>
                <tp:taxon-name-part taxon-name-part-type="genus" reg="Mononyx">Mononyx</tp:taxon-name-part> <tp:taxon-name-part taxon-name-part-type="species" reg="grossus">grossus</tp:taxon-name-part></tp:taxon-name><comment>Montandon, 1899: 395 (syn. <xref ref-type="bibr" rid="B13">Kiritshenko 1926</xref>: 226); <xref ref-type="bibr" rid="B4">Distant 1906</xref>: 16; <xref ref-type="bibr" rid="B25">Oshanin 1909</xref>: 956; <xref ref-type="bibr" rid="B26">Oshanin 1912</xref>: 89; <xref ref-type="bibr" rid="B13">Kiritshenko 1926</xref>: 226; <xref ref-type="bibr" rid="B44">Wu 1935</xref>: 559.</comment></tp:nomenclature-citation><tp:nomenclature-citation><tp:taxon-name>
                <tp:taxon-name-part taxon-name-part-type="genus" reg="Nerthra">Nerthra</tp:taxon-name-part> <tp:taxon-name-part taxon-name-part-type="species" reg="asiatica">asiatica</tp:taxon-name-part></tp:taxon-name><comment>: <xref ref-type="bibr" rid="B38">Todd 1955</xref>: 349; <xref ref-type="bibr" rid="B39">Todd 1957</xref>: 154; <xref ref-type="bibr" rid="B23">Nieser and Chen 1992</xref>: 5; <xref ref-type="bibr" rid="B30">Polhemus 1995</xref>: 24; <xref ref-type="bibr" rid="B37">Thirumalai 1998</xref>: 192; <xref ref-type="bibr" rid="B2">Bal and Basu 2003</xref>: 542; <xref ref-type="bibr" rid="B15">Kment and Jindra 2008</xref>: 191; <xref ref-type="bibr" rid="B45">Xie and Liu 2013</xref>: 6.</comment></tp:nomenclature-citation></tp:nomenclature-citation-list></tp:nomenclature><tp:treatment-sec sec-type="material" id="SECID0EVLAE"><title>Material examined.</title><p>
            <bold>CHINA: Sichuan Province</bold>: 1♂, Mount Emei [峨眉山], <named-content xmlns:xlink="http://www.w3.org/1999/xlink" content-type="dwc:verbatimCoordinates" xlink:type="simple"><named-content content-type="geo-json" specific-use="{&#34;type&#34;:&#34;Point&#34;,&#34;coordinates&#34;:[103.410000,29.580000]}" id="NCID0EAMAE" xlink:type="simple">29.58N, 103.41E</named-content></named-content>, 24. IV. 1962, Bai-juan CHEN leg.; 1♀, Ya’an [雅安], <named-content xmlns:xlink="http://www.w3.org/1999/xlink" content-type="dwc:verbatimCoordinates" xlink:type="simple"><named-content content-type="geo-json" specific-use="{&#34;type&#34;:&#34;Point&#34;,&#34;coordinates&#34;:[103.010000,29.980000]}" id="NCID0EHMAE" xlink:type="simple">29.98N, 103.01E</named-content></named-content>, 4. VII. 1963, alt. 600–900m, Jiang XIONG leg.; <bold>Hubei Province</bold>: 1♀, Wufeng Tujia Autonomous County [五峰土家族自治县], <named-content xmlns:xlink="http://www.w3.org/1999/xlink" content-type="dwc:verbatimCoordinates" xlink:type="simple"><named-content content-type="geo-json" specific-use="{&#34;type&#34;:&#34;Point&#34;,&#34;coordinates&#34;:[110.670000,30.200000]}" id="NCID0EQMAE" xlink:type="simple">30.20N, 110.67E</named-content></named-content>, 10. VII. 1999, alt. 1000m, Chuan-ren LI leg.; 1♂, National Natural Reserve of Xingdou Mountain [星斗山国家级自然保护区], <named-content xmlns:xlink="http://www.w3.org/1999/xlink" content-type="dwc:verbatimCoordinates" xlink:type="simple"><named-content content-type="geo-json" specific-use="{&#34;type&#34;:&#34;Point&#34;,&#34;coordinates&#34;:[109.000000,30.140000]}" id="NCID0EXMAE" xlink:type="simple">30.14N, 109.00E</named-content></named-content>, 30. VII. 1999, alt. 840–900m, Chuan-ren LI leg.; <bold>Xizang (Tibet) Autonomous Region</bold>: 1♀, Mêdog county [墨脱县], <named-content xmlns:xlink="http://www.w3.org/1999/xlink" content-type="dwc:verbatimCoordinates" xlink:type="simple"><named-content content-type="geo-json" specific-use="{&#34;type&#34;:&#34;Point&#34;,&#34;coordinates&#34;:[95.340000,29.330000]}" id="NCID0EANAE" xlink:type="simple">29.33N, 95.34E</named-content></named-content>, alt. 800m, VIII. 1984, Tan HE leg.</p></tp:treatment-sec><tp:treatment-sec sec-type="redescription" id="SECID0EENAE"><title>Redescription.</title><p>Body large size for the genus. Body dorsally brown with scutellum slightly darker than rest (Fig. <xref ref-type="fig" rid="F1">1A–B</xref>). Ventral surface dark brown, the bases of the middle and hind legs with a few patches of yellowish brown.</p><p>
            <italic>Head</italic>. Apical tubercle absent, lateral and superapical tubercles small, irregular in shape, not sharply pointed.</p><p>
            <italic>Thorax</italic>. Pronotum widest at transverse furrow, a little narrower than abdomen; lateral margins of pronotum parallel or nearly so, anterior and posterior margin weakly sinuate; surface coarsely granulate. Scutellum elevated, apex slightly lobed, with tumescences at the middle of the lateral margins. Hemelytra not extending to the end of the abdomen, membrane well developed; embolium with the basal half of the lateral margin nearly straight, not expanded laterally at middle. Connexivum greatly expanded laterally in females. Bristles short or moderately long, clavate, slightly curved, bristles in rows and clumps on hemelytra and in clumps on scutellum and pronotum.</p><p>
            <italic>Abdomen</italic>. Abdominal V-IV sternites of male mostly asymmetrical, ninth sternite rather oval, wider than long, not as long as eighth sternite; seventh sternite sternite about half as long as eighth sternite; fifth sternite very short medially (Fig. <xref ref-type="fig" rid="F2">2E</xref>). In female, abdomen nearly symmetrical. Lobes of ovipositor slightly projecting posteriorly; posterior margin of last visible abdominal sternite triangularly emarginate (Fig. <xref ref-type="fig" rid="F2">2F</xref>).</p><fig id="F2" position="float" orientation="portrait"><label>Figure 2.</label><caption><p>
                <italic><tp:taxon-name><tp:taxon-name-part taxon-name-part-type="genus" reg="Nerthra">Nerthra</tp:taxon-name-part> <tp:taxon-name-part taxon-name-part-type="species" reg="asiatica">asiatica</tp:taxon-name-part></tp:taxon-name></italic> (Horváth). <bold>A–B</bold> Genital capsule in different views <bold>C–D</bold> Right paramere in different views <bold>E</bold> Ventral view of posterior abdominal segments of male <bold>F</bold> Female subgenital plate <bold>G</bold> hind wing.</p></caption><graphic xmlns:xlink="http://www.w3.org/1999/xlink" xlink:href="zookeys-759-137-g002.jpg" position="float" orientation="portrait" xlink:type="simple" id="oo_204571.jpg"/></fig></tp:treatment-sec><tp:treatment-sec sec-type="distribution" id="SECID0EEPAE"><title>Distribution.</title><p>China (Sichuan Province, Hubei Province, Xizang (Tibet) Autonomous Region), India (<xref ref-type="bibr" rid="B38">Todd 1955</xref>, <xref ref-type="bibr" rid="B15">Kment and Jindra 2008</xref>).</p></tp:treatment-sec><tp:treatment-sec sec-type="remarks" id="SECID0ESPAE"><title>Remarks.</title><p>This is the first time the male has been described. In the shape of the pronotum it would seem to be closely related to <italic><tp:taxon-name><tp:taxon-name-part taxon-name-part-type="genus" reg="Nerthra">N.</tp:taxon-name-part> <tp:taxon-name-part taxon-name-part-type="species" reg="spissa">spissa</tp:taxon-name-part></tp:taxon-name></italic> (Distant, 1911), but the right paramere (Fig. <xref ref-type="fig" rid="F2">2C–D</xref>) of these two species is different. <italic><tp:taxon-name><tp:taxon-name-part taxon-name-part-type="genus" reg="Nerthra">Nerthra</tp:taxon-name-part> <tp:taxon-name-part taxon-name-part-type="species" reg="spissa">spissa</tp:taxon-name-part></tp:taxon-name></italic> has a rather large male clasper for the size of the insect, nearly straight, cylindrical, abruptly narrowed to point at apex, twisted, and the aedeagal furrow obliquely crossing the basal half of clasper. This species differs from <italic><tp:taxon-name><tp:taxon-name-part taxon-name-part-type="genus" reg="Nerthra">N.</tp:taxon-name-part> <tp:taxon-name-part taxon-name-part-type="species" reg="indica">indica</tp:taxon-name-part></tp:taxon-name></italic> (Atkinson, 1889) by the its larger body size and the shapes of the tubercles of the head, the lateral margin of the pronotum, the hind wing (Fig. <xref ref-type="fig" rid="F2">2G</xref>), and the structures of male and female genitalia.</p><p>The holotype is a female from China: Flumen Poi-ho (G. N. Potanin)’ [= Sichuan, Gar Qu (= Pai Ho River)] (<xref ref-type="bibr" rid="B13">Kiritshenko 1926</xref>; <xref ref-type="bibr" rid="B38">Todd 1955</xref>; <xref ref-type="bibr" rid="B30">Polhemus 1995</xref>). The paratype of <italic><tp:taxon-name><tp:taxon-name-part taxon-name-part-type="genus" reg="Mononyx">Mononyx</tp:taxon-name-part> <tp:taxon-name-part taxon-name-part-type="species" reg="grossus">grossus</tp:taxon-name-part></tp:taxon-name></italic> Montandon in the Francis Huntington Snow Entomological Collection at the University of Kansas was labelled ‘Thibet (Mou-Pin)’ [= Sichuan, Ya’an (= Mou-ping country)] (<xref ref-type="bibr" rid="B38">Todd 1955</xref>). This species found in Mêdog county is reported from Xizang (Tibet) Autonomous Region for the first time.</p></tp:treatment-sec><tp:treatment-sec><!--Section generated to contain objects referenced in tp:taxon-treatment.--><fig id="F1" position="float" orientation="portrait"><label>Figure 1.</label><caption><p>Dorsal habitus of <italic><tp:taxon-name><tp:taxon-name-part taxon-name-part-type="genus" reg="Nerthra">Nerthra</tp:taxon-name-part></tp:taxon-name></italic> spp. <bold>A</bold> <italic><tp:taxon-name><tp:taxon-name-part taxon-name-part-type="genus" reg="Nerthra">N.</tp:taxon-name-part> <tp:taxon-name-part taxon-name-part-type="species" reg="asiatica">asiatica</tp:taxon-name-part></tp:taxon-name></italic> (Horváth) (♂) <bold>B</bold> <italic><tp:taxon-name><tp:taxon-name-part taxon-name-part-type="genus" reg="Nerthra">N.</tp:taxon-name-part> <tp:taxon-name-part taxon-name-part-type="species" reg="asiatica">asiatica</tp:taxon-name-part></tp:taxon-name></italic> (♀) <bold>C</bold> <italic><tp:taxon-name><tp:taxon-name-part taxon-name-part-type="genus" reg="Nerthra">N.</tp:taxon-name-part> <tp:taxon-name-part taxon-name-part-type="species" reg="indica">indica</tp:taxon-name-part></tp:taxon-name></italic> (Atkinson) (♂) <bold>D</bold> <italic><tp:taxon-name><tp:taxon-name-part taxon-name-part-type="genus" reg="Nerthra">N.</tp:taxon-name-part> <tp:taxon-name-part taxon-name-part-type="species" reg="indica">indica</tp:taxon-name-part></tp:taxon-name></italic> (♀).</p></caption><graphic xmlns:xlink="http://www.w3.org/1999/xlink" xlink:href="zookeys-759-137-g001.jpg" position="float" orientation="portrait" xlink:type="simple" id="oo_204570.jpg"/></fig></tp:treatment-sec><ref-list><ref id="B13"><mixed-citation xmlns:xlink="http://www.w3.org/1999/xlink" xlink:type="simple">
          <person-group><name name-style="western"><surname>Kiritshenko</surname><given-names>AN</given-names></name></person-group> (<year>1926</year>) <article-title>Beiträge zur Kenntnis palaearktischer Hemipteren.</article-title> <source>Konowia</source> <volume>5</volume>: <fpage>218</fpage>–<lpage>226</lpage>.</mixed-citation></ref><ref id="B4"><mixed-citation xmlns:xlink="http://www.w3.org/1999/xlink" xlink:type="simple">
          <person-group><name name-style="western"><surname>Distant</surname><given-names>WL</given-names></name></person-group> (<year>1906</year>) <article-title><tp:taxon-name><tp:taxon-name-part taxon-name-part-type="order">Rhynchota</tp:taxon-name-part></tp:taxon-name>. Vol. III. (<tp:taxon-name><tp:taxon-name-part taxon-name-part-type="suborder">Heteroptera</tp:taxon-name-part></tp:taxon-name> <tp:taxon-name><tp:taxon-name-part taxon-name-part-type="suborder">Homoptera</tp:taxon-name-part></tp:taxon-name>).</article-title> In: <person-group><name name-style="western"><surname>Bingham</surname><given-names>CT</given-names></name></person-group> (<role>Eds</role>) <issue-title>The fauna of British India including Ceylon and Burma.</issue-title> <source>Taylor &amp; Francis, London</source>, <fpage>13</fpage>–<lpage>51</lpage>.</mixed-citation></ref><ref id="B25"><mixed-citation xmlns:xlink="http://www.w3.org/1999/xlink" xlink:type="simple">
          <person-group><name name-style="western"><surname>Oshanin</surname><given-names>B</given-names></name></person-group> (<year>1909</year>) Verzeichnis des Palaearktischen Hemipteren mit besonderer Brücksichtigung ihrer Verteilung im Russischen Reiche. I. Band. <tp:taxon-name><tp:taxon-name-part taxon-name-part-type="suborder">Heteroptera</tp:taxon-name-part></tp:taxon-name>. III. Lieferung. Ende des Bandes. Ezhegodnik Zoologicheskago Muzeya Imperatorskoy Akademii Nauk 14 (Prilozhenie): 587–1087.</mixed-citation></ref><ref id="B26"><mixed-citation xmlns:xlink="http://www.w3.org/1999/xlink" xlink:type="simple">
          <person-group><name name-style="western"><surname>Oshanin</surname><given-names>B</given-names></name></person-group> (<year>1912</year>) <source>Katalog der paläarktischen Hemipteren (<tp:taxon-name><tp:taxon-name-part taxon-name-part-type="suborder">Heteroptera</tp:taxon-name-part></tp:taxon-name>, <tp:taxon-name><tp:taxon-name-part taxon-name-part-type="suborder">Homoptera</tp:taxon-name-part></tp:taxon-name> Auchenorrhynchaund <tp:taxon-name><tp:taxon-name-part taxon-name-part-type="superfamily">Psylloidea</tp:taxon-name-part></tp:taxon-name>). R.</source> <publisher-name>Friedländer &amp; Sohn</publisher-name>, <publisher-loc>Berlin</publisher-loc>, <size units="page">187 pp</size>. <ext-link xlink:type="simple" ext-link-type="doi" xlink:href="10.5962/bhl.title.13940">https://doi.org/10.5962/bhl.title.13940</ext-link></mixed-citation></ref><ref id="B44"><mixed-citation xmlns:xlink="http://www.w3.org/1999/xlink" xlink:type="simple">
          <person-group><name name-style="western"><surname>Wu</surname><given-names>ChF</given-names></name></person-group> (<year>1935</year>) <source>Family <tp:taxon-name><tp:taxon-name-part taxon-name-part-type="family">Gelastocoridae</tp:taxon-name-part></tp:taxon-name>. In: Wu ChF (Ed.) Catalogus Insectorum Sinensium. Volume II.</source> <publisher-name>Fan Memorial Institute of Biology</publisher-name>, <publisher-loc>Peiping</publisher-loc>, <size units="page">559 pp</size>.</mixed-citation></ref><ref id="B38"><mixed-citation xmlns:xlink="http://www.w3.org/1999/xlink" xlink:type="simple">
          <person-group><name name-style="western"><surname>Todd</surname><given-names>EL</given-names></name></person-group> (<year>1955</year>) <article-title>A taxonomic revision of the family <tp:taxon-name><tp:taxon-name-part taxon-name-part-type="family">Gelastocoridae</tp:taxon-name-part></tp:taxon-name> (<tp:taxon-name><tp:taxon-name-part taxon-name-part-type="order">Hemiptera</tp:taxon-name-part></tp:taxon-name>).</article-title> <source>University of Kansas Science Bulletin</source> <volume>37</volume>: <fpage>277</fpage>–<lpage>475</lpage>. <ext-link xlink:type="simple" ext-link-type="doi" xlink:href="10.5962/bhl.part.1590">https://doi.org/10.5962/bhl.part.1590</ext-link></mixed-citation></ref><ref id="B39"><mixed-citation xmlns:xlink="http://www.w3.org/1999/xlink" xlink:type="simple">
          <person-group><name name-style="western"><surname>Todd</surname><given-names>EL</given-names></name></person-group> (<year>1957</year>) <article-title>Five new species of <tp:taxon-name><tp:taxon-name-part taxon-name-part-type="family">Gelastocoridae</tp:taxon-name-part></tp:taxon-name> with comments on other species (<tp:taxon-name><tp:taxon-name-part taxon-name-part-type="order">Hemiptera</tp:taxon-name-part></tp:taxon-name>).</article-title> <source>Proceedings of the Entomological Society of Washington</source> <volume>59</volume>: <fpage>145</fpage>–<lpage>162</lpage>.</mixed-citation></ref><ref id="B23"><mixed-citation xmlns:xlink="http://www.w3.org/1999/xlink" xlink:type="simple">
          <person-group><name name-style="western"><surname>Nieser</surname><given-names>N</given-names></name><name name-style="western"><surname>Chen</surname><given-names>PP</given-names></name></person-group> (<year>1992</year>) <article-title>Notes on <tp:taxon-name><tp:taxon-name-part taxon-name-part-type="family">Gelastocoridae</tp:taxon-name-part></tp:taxon-name> and <tp:taxon-name><tp:taxon-name-part taxon-name-part-type="family">Ochteridae</tp:taxon-name-part></tp:taxon-name> (<tp:taxon-name><tp:taxon-name-part taxon-name-part-type="suborder">Heteroptera</tp:taxon-name-part></tp:taxon-name>) with the description of ﬁve new species.</article-title> <source>Storkia</source> <volume>1</volume>: <fpage>2</fpage>–<lpage>13</lpage>.</mixed-citation></ref><ref id="B30"><mixed-citation xmlns:xlink="http://www.w3.org/1999/xlink" xlink:type="simple">
          <person-group><name name-style="western"><surname>Polhemus</surname><given-names>JT</given-names></name></person-group> (<year>1995</year>) <article-title>Family <tp:taxon-name><tp:taxon-name-part taxon-name-part-type="family">Gelastocoridae</tp:taxon-name-part></tp:taxon-name> Kirkaldy, 1897 - toad bugs.</article-title> In: <person-group><name name-style="western"><surname>Aukema</surname><given-names>B</given-names></name><name name-style="western"><surname>Rieger</surname><given-names>Ch</given-names></name></person-group> (<role>Eds</role>) <issue-title>Catalogue of the Heteroptera of the Palaearctic Region.</issue-title> <source>Vol. 1. <tp:taxon-name>Enticocephalomorpha</tp:taxon-name>, <tp:taxon-name><tp:taxon-name-part taxon-name-part-type="infraorder">Dipsocoromorpha</tp:taxon-name-part></tp:taxon-name>, <tp:taxon-name><tp:taxon-name-part taxon-name-part-type="infraorder">Nepomorpha</tp:taxon-name-part></tp:taxon-name>, <tp:taxon-name><tp:taxon-name-part taxon-name-part-type="infraorder">Gerromorpha</tp:taxon-name-part></tp:taxon-name> and <tp:taxon-name><tp:taxon-name-part taxon-name-part-type="infraorder">Leptopodomorpha</tp:taxon-name-part></tp:taxon-name>. The Netherlands Entomological Society, Amsterdam</source>, <fpage>23</fpage>–<lpage>25</lpage>.</mixed-citation></ref><ref id="B37"><mixed-citation xmlns:xlink="http://www.w3.org/1999/xlink" xlink:type="simple">
          <person-group><name name-style="western"><surname>Thirumalai</surname><given-names>G</given-names></name></person-group> (<year>1998</year>) <article-title>The genus <italic><tp:taxon-name><tp:taxon-name-part taxon-name-part-type="genus">Nerthra</tp:taxon-name-part></tp:taxon-name></italic> (Say) from India with a description of a new species from Arunachal Pradesh, North Eastern India (<tp:taxon-name><tp:taxon-name-part taxon-name-part-type="family">Gelastocoridae</tp:taxon-name-part></tp:taxon-name>: <tp:taxon-name><tp:taxon-name-part taxon-name-part-type="order">Hemiptera</tp:taxon-name-part></tp:taxon-name>: <tp:taxon-name><tp:taxon-name-part taxon-name-part-type="class">Insecta</tp:taxon-name-part></tp:taxon-name>).</article-title> <source>Records of the Zoological Survey of India</source> <volume>96</volume>(<issue>1997</issue>): <fpage>189</fpage>–<lpage>193</lpage>.</mixed-citation></ref><ref id="B2"><mixed-citation xmlns:xlink="http://www.w3.org/1999/xlink" xlink:type="simple">
          <person-group><name name-style="western"><surname>Bal</surname><given-names>A</given-names></name><name name-style="western"><surname>Basu</surname><given-names>RC</given-names></name></person-group> (<year>2003</year>) <tp:taxon-name><tp:taxon-name-part taxon-name-part-type="class">Insecta</tp:taxon-name-part></tp:taxon-name>: <tp:taxon-name><tp:taxon-name-part taxon-name-part-type="order">Hemiptera</tp:taxon-name-part></tp:taxon-name>: water-bugs. In: Fauna of Sikkim (Part 2). Zoological Survey of India. State Fauna Series, 541–557.</mixed-citation></ref><ref id="B15"><mixed-citation xmlns:xlink="http://www.w3.org/1999/xlink" xlink:type="simple">
          <person-group><name name-style="western"><surname>Kment</surname><given-names>P</given-names></name><name name-style="western"><surname>Jindra</surname><given-names>Z</given-names></name></person-group> (<year>2008</year>) <article-title>Review of the family <tp:taxon-name><tp:taxon-name-part taxon-name-part-type="family">Gelastocoridae</tp:taxon-name-part></tp:taxon-name> (<tp:taxon-name><tp:taxon-name-part taxon-name-part-type="suborder">Heteroptera</tp:taxon-name-part></tp:taxon-name>: <tp:taxon-name><tp:taxon-name-part taxon-name-part-type="infraorder">Nepomorpha</tp:taxon-name-part></tp:taxon-name>) of south-eastern Asia.</article-title> In: <person-group><name name-style="western"><surname>Grozeva</surname><given-names>S</given-names></name><name name-style="western"><surname>Simov</surname><given-names>N</given-names></name></person-group> (<role>Eds</role>) <issue-title>Advances in Heteroptera research.</issue-title> <source>Festschrift in Honour of 80th Anniversary of Michail Josifov</source>, <fpage>189</fpage>–<lpage>213</lpage>.</mixed-citation></ref><ref id="B45"><mixed-citation xmlns:xlink="http://www.w3.org/1999/xlink" xlink:type="simple">
          <person-group><name name-style="western"><surname>Xie</surname><given-names>TY</given-names></name><name name-style="western"><surname>Liu</surname><given-names>GQ</given-names></name></person-group> (<year>2013</year>) Catalogue of <tp:taxon-name><tp:taxon-name-part taxon-name-part-type="infraorder">Nepomorpha</tp:taxon-name-part></tp:taxon-name> (<tp:taxon-name><tp:taxon-name-part taxon-name-part-type="order">Hemiptera</tp:taxon-name-part></tp:taxon-name>: <tp:taxon-name><tp:taxon-name-part taxon-name-part-type="suborder">Heteroptera</tp:taxon-name-part></tp:taxon-name>) from China (I). Science paper online 1–18. <ext-link xlink:type="simple" ext-link-type="uri" xlink:href="http://www.paper.edu.cn/releasepaper/content/201305–98">http://www.paper.edu.cn/releasepaper/content/201305–98</ext-link></mixed-citation></ref></ref-list></tp:taxon-treatment>
