# Supplementary material for: Notes on some toad bugs from China (Hemiptera, Heteroptera, Gelastocoridae)
Source: Zookeys. 2018 May 22;(759):137–47. doi: 10.3897/zookeys.759.21627 (PMC5974062; doi:10.3897/zookeys.759.21627)
Supplement: XML Treatment for Nerthra indica [file zookeys.759.21627-treatment2.xml]

<!DOCTYPE tp:taxon-treatment
  PUBLIC "-//TaxonX//DTD Taxonomic Treatment Publishing DTD v0 20100105//EN" "tax-treatment-NSO.dtd">
<tp:taxon-treatment xmlns:tp="http://www.plazi.org/taxpub"><tp:treatment-meta><kwd-group><label>Taxon classification</label><kwd><named-content xmlns:xlink="http://www.w3.org/1999/xlink" content-type="kingdom">Animalia</named-content></kwd><kwd><named-content xmlns:xlink="http://www.w3.org/1999/xlink" content-type="order">Hemiptera</named-content></kwd><kwd><named-content xmlns:xlink="http://www.w3.org/1999/xlink" content-type="family">Gelastocoridae</named-content></kwd></kwd-group><mixed-citation publication-type="journal"><person-group><name><surname>Xie</surname><given-names>Tong-Yin</given-names></name><name><surname>Liu</surname><given-names>Guo-Qing</given-names></name></person-group><article-title>Notes on some toad bugs from China (<tp:taxon-name><tp:taxon-name-part taxon-name-part-type="order">Hemiptera</tp:taxon-name-part></tp:taxon-name>, <tp:taxon-name><tp:taxon-name-part taxon-name-part-type="suborder">Heteroptera</tp:taxon-name-part></tp:taxon-name>, <tp:taxon-name><tp:taxon-name-part taxon-name-part-type="family">Gelastocoridae</tp:taxon-name-part></tp:taxon-name>)</article-title><source>Zookeys</source><day>22</day><month>5</month><year>2018</year><volume>2018</volume><issue>759</issue><fpage>137</fpage><lpage>147</lpage><pub-id pub-id-type="doi">10.3897/zookeys.759.21627</pub-id></mixed-citation></tp:treatment-meta><tp:nomenclature><tp:taxon-name>
            <tp:taxon-name-part taxon-name-part-type="genus" reg="Nerthra">Nerthra</tp:taxon-name-part>
            <tp:taxon-name-part taxon-name-part-type="species" reg="indica">indica</tp:taxon-name-part>
          </tp:taxon-name><tp:taxon-authority>(Atkinson, 1889)</tp:taxon-authority><xref ref-type="fig" rid="F1">Figs 1C, D</xref><xref ref-type="fig" rid="F3">; 3A–G</xref><tp:nomenclature-citation-list><tp:nomenclature-citation><tp:taxon-name>
                <tp:taxon-name-part taxon-name-part-type="genus" reg="Mononyx">Mononyx</tp:taxon-name-part> <tp:taxon-name-part taxon-name-part-type="species" reg="indicus">indicus</tp:taxon-name-part></tp:taxon-name><comment>Atkinson, 1889: 345; <xref ref-type="bibr" rid="B20">Montandon 1899</xref>: 394; <xref ref-type="bibr" rid="B4">Distant 1906</xref>: 15; <xref ref-type="bibr" rid="B17">Maxwell-Lefroy 1909</xref>: 709; <xref ref-type="bibr" rid="B27">Paiva 1919</xref>: 372.</comment></tp:nomenclature-citation><tp:nomenclature-citation><tp:taxon-name>
                <tp:taxon-name-part taxon-name-part-type="genus" reg="Mononyx">Mononyx</tp:taxon-name-part> <tp:taxon-name-part taxon-name-part-type="species" reg="projectus">projectus</tp:taxon-name-part></tp:taxon-name><comment>Distant, 1911: 310 (syn. <xref ref-type="bibr" rid="B38">Todd 1955</xref>: 405).</comment></tp:nomenclature-citation><tp:nomenclature-citation><tp:taxon-name>
                <tp:taxon-name-part taxon-name-part-type="genus" reg="Mononyx">Mononyx</tp:taxon-name-part> <tp:taxon-name-part taxon-name-part-type="species" reg="turgidulus">turgidulus</tp:taxon-name-part></tp:taxon-name><comment>Distant, 1911: 311 (syn. <xref ref-type="bibr" rid="B42">Todd 1961</xref>: 94).</comment></tp:nomenclature-citation><tp:nomenclature-citation><tp:taxon-name>
                <tp:taxon-name-part taxon-name-part-type="genus" reg="Nerthra">Nerthra</tp:taxon-name-part> <tp:taxon-name-part taxon-name-part-type="species" reg="turgidula">turgidula</tp:taxon-name-part></tp:taxon-name><comment>: <xref ref-type="bibr" rid="B38">Todd 1955</xref>: 406; <xref ref-type="bibr" rid="B2">Bal and Basu 2003</xref>: 542.</comment></tp:nomenclature-citation><tp:nomenclature-citation><tp:taxon-name>
                <tp:taxon-name-part taxon-name-part-type="genus" reg="Nerthra">Nerthra</tp:taxon-name-part> <tp:taxon-name-part taxon-name-part-type="species" reg="indica">indica</tp:taxon-name-part></tp:taxon-name><comment>: <xref ref-type="bibr" rid="B38">Todd 1955</xref>: 405; <xref ref-type="bibr" rid="B42">Todd 1961</xref>: 93; <xref ref-type="bibr" rid="B22">Nieser 1977</xref>: 298; <xref ref-type="bibr" rid="B43">Todd 1977</xref>: 216; <xref ref-type="bibr" rid="B16">Lansbury 1988</xref>: 189; <xref ref-type="bibr" rid="B23">Nieser and Chen 1992</xref>: 5; <xref ref-type="bibr" rid="B2">Bal and Basu 2003</xref>: 542; <xref ref-type="bibr" rid="B15">Kment and Jindra 2008</xref>:, 195; <xref ref-type="bibr" rid="B45">Xie and Liu 2013</xref>: 6.</comment></tp:nomenclature-citation><tp:nomenclature-citation><tp:taxon-name>
                <tp:taxon-name-part taxon-name-part-type="genus" reg="Nerthra">Nerthra</tp:taxon-name-part> <tp:taxon-name-part taxon-name-part-type="species" reg="arunachalensis">arunachalensis</tp:taxon-name-part></tp:taxon-name><comment>Thirumalai, 1998: 190; syn. <xref ref-type="bibr" rid="B15">Kment and Jindra 2008</xref>: 195.</comment></tp:nomenclature-citation></tp:nomenclature-citation-list></tp:nomenclature><tp:treatment-sec sec-type="material" id="SECID0E4XAE"><title>Material examined.</title><p>
            <bold>CHINA: Jiangxi Province</bold>: 1♂, Jinggang Mountain [井冈山], <named-content xmlns:xlink="http://www.w3.org/1999/xlink" content-type="dwc:verbatimCoordinates" xlink:type="simple"><named-content content-type="geo-json" specific-use="{&#34;type&#34;:&#34;Point&#34;,&#34;coordinates&#34;:[114.290000,26.750000]}" id="NCID0EIYAE" xlink:type="simple">26.75N, 114.29E</named-content></named-content>, 27. VII. 2002, Wan-liang ZHANG &amp; Jian-hua DING leg.; <bold>Fujian Province: 1</bold>♀, ChongAn [崇安], <named-content xmlns:xlink="http://www.w3.org/1999/xlink" content-type="dwc:verbatimCoordinates" xlink:type="simple"><named-content content-type="geo-json" specific-use="{&#34;type&#34;:&#34;Point&#34;,&#34;coordinates&#34;:[118.030000,27.750000]}" id="NCID0ERYAE" xlink:type="simple">27.75N, 118.03E</named-content></named-content>, VI. 1982, Qiang HE leg.; 1♂, Jianning Country [建宁县](<named-content xmlns:xlink="http://www.w3.org/1999/xlink" content-type="dwc:verbatimCoordinates" xlink:type="simple"><named-content content-type="geo-json" specific-use="{&#34;type&#34;:&#34;Point&#34;,&#34;coordinates&#34;:[116.840000,26.830000]}" id="NCID0EYYAE" xlink:type="simple">26.83N, 116.84E</named-content></named-content>), 26. IX. 2002; Wan-liang ZHANG leg.; 1♂, 2♀, Natural reserve of Jiangshi [将石自然保护区], <named-content xmlns:xlink="http://www.w3.org/1999/xlink" content-type="dwc:verbatimCoordinates" xlink:type="simple"><named-content content-type="geo-json" specific-use="{&#34;type&#34;:&#34;Point&#34;,&#34;coordinates&#34;:[117.260000,27.120000]}" id="NCID0E6YAE" xlink:type="simple">27.12N, 117.26E</named-content></named-content>, 13. VIII. 2011, Zhen YE leg.; <bold>Guangxi Zhuang Autonomous Region</bold>: 1♂, Longsheng country [龙胜县], <named-content xmlns:xlink="http://www.w3.org/1999/xlink" content-type="dwc:verbatimCoordinates" xlink:type="simple"><named-content content-type="geo-json" specific-use="{&#34;type&#34;:&#34;Point&#34;,&#34;coordinates&#34;:[110.010000,25.800000]}" id="NCID0EIZAE" xlink:type="simple">25.80N, 110.01E</named-content></named-content>, 14. VI. 1963, Si-kong LIU leg.; 1♀, Yao Autonomous County of Jinxiu[金秀瑶族自治县], <named-content xmlns:xlink="http://www.w3.org/1999/xlink" content-type="dwc:verbatimCoordinates" xlink:type="simple"><named-content content-type="geo-json" specific-use="{&#34;type&#34;:&#34;Point&#34;,&#34;coordinates&#34;:[110.190000,24.130000]}" id="NCID0EPZAE" xlink:type="simple">24.13N, 110.19E</named-content></named-content>, 23. IX. 1981, Collector unknown; 1♀, Shengtang Mountain of Jinxiu[金秀圣堂山], <named-content xmlns:xlink="http://www.w3.org/1999/xlink" content-type="dwc:verbatimCoordinates" xlink:type="simple"><named-content content-type="geo-json" specific-use="{&#34;type&#34;:&#34;Point&#34;,&#34;coordinates&#34;:[110.120000,24.960000]}" id="NCID0EWZAE" xlink:type="simple">24.96N, 110.12E</named-content></named-content>, alt. 900m, 18. V. 1999, Fu-sheng HUANG leg.; 1♂, 1♀, Defu of Napo country[那坡德孚], <named-content xmlns:xlink="http://www.w3.org/1999/xlink" content-type="dwc:verbatimCoordinates" xlink:type="simple"><named-content content-type="geo-json" specific-use="{&#34;type&#34;:&#34;Point&#34;,&#34;coordinates&#34;:[105.830000,23.390000]}" id="NCID0E4ZAE" xlink:type="simple">23.39N, 105.83E</named-content></named-content>, alt. 1350m, 21. VI. 2000, Jian YAO leg.; 1♀, Beidou of Napo country[那坡北斗], <named-content xmlns:xlink="http://www.w3.org/1999/xlink" content-type="dwc:verbatimCoordinates" xlink:type="simple"><named-content content-type="geo-json" specific-use="{&#34;type&#34;:&#34;Point&#34;,&#34;coordinates&#34;:[105.930000,23.040000]}" id="NCID0EE1AE" xlink:type="simple">23.04N, 105.93E</named-content></named-content>, alt. 550m, 22. VI. 2000, Jian YAO leg.; 1♀, Jingxi Diding Autonomous Region[靖西底定自治区], <named-content xmlns:xlink="http://www.w3.org/1999/xlink" content-type="dwc:verbatimCoordinates" xlink:type="simple"><named-content content-type="geo-json" specific-use="{&#34;type&#34;:&#34;Point&#34;,&#34;coordinates&#34;:[105.990000,23.090000]}" id="NCID0EL1AE" xlink:type="simple">23.09N, 105.99E</named-content></named-content>, alt. 1000–1700m, 23. VI. 2000, Jian YAO leg.; 1♂, Tiantang mountain of Rong country[玉林市容县黎村天堂山], <named-content xmlns:xlink="http://www.w3.org/1999/xlink" content-type="dwc:verbatimCoordinates" xlink:type="simple"><named-content content-type="geo-json" specific-use="{&#34;type&#34;:&#34;Point&#34;,&#34;coordinates&#34;:[110.730000,22.580000]}" id="NCID0ES1AE" xlink:type="simple">22.58N, 110.73E</named-content></named-content>, alt. 730–740m, 17. VIII. 2009, Bo CAI &amp; Ke-long JIAO leg.; <bold>Guizhou Province</bold>: 1♂, 7♀, Maolan National Nature Reserve[茂兰国家级自然保护区], <named-content xmlns:xlink="http://www.w3.org/1999/xlink" content-type="dwc:verbatimCoordinates" xlink:type="simple"><named-content content-type="geo-json" specific-use="{&#34;type&#34;:&#34;Point&#34;,&#34;coordinates&#34;:[103.020000,23.430000]}" id="NCID0E21AE" xlink:type="simple">23.43N, 103.02E</named-content></named-content>, 30. VII. 2013, Tong-yin XIE &amp; Fu-xia HE leg.; <bold>Yunnan Province</bold>: 1♀, Pingbian Miao Autonomous county[屏边苗族自治县], <named-content xmlns:xlink="http://www.w3.org/1999/xlink" content-type="dwc:verbatimCoordinates" xlink:type="simple"><named-content content-type="geo-json" specific-use="{&#34;type&#34;:&#34;Point&#34;,&#34;coordinates&#34;:[103.680000,22.980000]}" id="NCID0EE2AE" xlink:type="simple">22.98N, 103.68E</named-content></named-content>, alt. 1500m, 28. V. 1996, Wen-jun BU leg.; 1♂, 1♀, Mengkuan river of Mengla country[勐腊县勐仑镇勐宽河], <named-content xmlns:xlink="http://www.w3.org/1999/xlink" content-type="dwc:verbatimCoordinates" xlink:type="simple"><named-content content-type="geo-json" specific-use="{&#34;type&#34;:&#34;Point&#34;,&#34;coordinates&#34;:[101.560000,21.450000]}" id="NCID0EL2AE" xlink:type="simple">21.45N, 101.56E</named-content></named-content>, 18.VIII.2010, Jing WANG leg.; 15♂, 24♀, Menglun town of Mengla country[勐腊县勐仑镇], <named-content xmlns:xlink="http://www.w3.org/1999/xlink" content-type="dwc:verbatimCoordinates" xlink:type="simple"><named-content content-type="geo-json" specific-use="{&#34;type&#34;:&#34;Point&#34;,&#34;coordinates&#34;:[101.250000,21.940000]}" id="NCID0ES2AE" xlink:type="simple">21.94N, 101.25E</named-content></named-content>, alt. 534m, 4. VIII. 2010, Kai DANG leg.; 1♀, Nangun river of Cangyuan country[沧源县班洪乡南滚河保护区], <named-content xmlns:xlink="http://www.w3.org/1999/xlink" content-type="dwc:verbatimCoordinates" xlink:type="simple"><named-content content-type="geo-json" specific-use="{&#34;type&#34;:&#34;Point&#34;,&#34;coordinates&#34;:[99.100000,23.290000]}" id="NCID0EZ2AE" xlink:type="simple">23.29N, 99.10E</named-content></named-content>, alt. 534m, 6. V. 2011; Zhen YE leg.; <bold>Xizang (Tibet) Autonomous Region</bold>: 1♂, Mêdog county[墨脱县], <named-content xmlns:xlink="http://www.w3.org/1999/xlink" content-type="dwc:verbatimCoordinates" xlink:type="simple"><named-content content-type="geo-json" specific-use="{&#34;type&#34;:&#34;Point&#34;,&#34;coordinates&#34;:[95.340000,29.330000]}" id="NCID0EC3AE" xlink:type="simple">29.33N, 95.34E</named-content></named-content>, alt. 1100m, VIII. 1984, Tan HE leg. 2♂, Mêdog county suburb[墨脱城郊], <named-content xmlns:xlink="http://www.w3.org/1999/xlink" content-type="dwc:verbatimCoordinates" xlink:type="simple"><named-content content-type="geo-json" specific-use="{&#34;type&#34;:&#34;Point&#34;,&#34;coordinates&#34;:[95.360000,29.300000]}" id="NCID0EJ3AE" xlink:type="simple">29.30N, 95.36E</named-content></named-content>, alt. 1100m, 15. VIII. 2003, Huai-jun XUE &amp; Xin-pu WANG leg.; 1♂, 2♀, Beibeng town of Mêdog county[墨脱背崩县城], <named-content xmlns:xlink="http://www.w3.org/1999/xlink" content-type="dwc:verbatimCoordinates" xlink:type="simple"><named-content content-type="geo-json" specific-use="{&#34;type&#34;:&#34;Point&#34;,&#34;coordinates&#34;:[95.180000,29.240000]}" id="NCID0EQ3AE" xlink:type="simple">29.24N, 95.18E</named-content></named-content>, alt. 780–1100m, 13. VIII. 2003, Huai-jun XUE &amp; Xin-pu WANG leg.; 1♀, Mêdog county-108K[墨脱县城-108K], <named-content xmlns:xlink="http://www.w3.org/1999/xlink" content-type="dwc:verbatimCoordinates" xlink:type="simple"><named-content content-type="geo-json" specific-use="{&#34;type&#34;:&#34;Point&#34;,&#34;coordinates&#34;:[95.330000,29.330000]}" id="NCID0EX3AE" xlink:type="simple">29.33N, 95.33E</named-content></named-content>, alt. 880–1100m, 16. VIII. 2003, Huai-jun XUE &amp; Xin-pu WANG leg..</p></tp:treatment-sec><tp:treatment-sec sec-type="redescription" id="SECID0E23AE"><title>Redescription.</title><p>Body middle sized for the genus. Body dorsally brown, with variable yellowish or other marking, often obscured by muddy crust. Scutellum slightly darker than rest of dorsal surface (Fig. <xref ref-type="fig" rid="F1">1C–D</xref>). Body sculpture, outlines of the pronotum, hemelytra and abdomen very variable.</p><p>
            <italic>Head</italic>. Apex of head with four tubercles, one at the apex is not visible in the dorsal view, the others sometimes rather indistinct (Fig. <xref ref-type="fig" rid="F1">1C–D</xref>).</p><p>
            <italic>Thorax</italic>. The lateral margins of the pronotum markedly asymmetrical, pronotum about as wide at anterior third as at the level of the transverse furrow. Scutellum elevated, tumescent laterally and at apex, with curved ridge paralleling sinuosity of posterior margin of pronotum. The outline of the ovipositor was the same and the ventral submarginal tumescences on the last visible abdominal sternite absent. Hemelytra not quite reaching end of abdomen in the females, membrane well developed; embolium narrow at base, dilated before middle, anterior portion and apex of dilation more or less rounded. Ventral surface and the apex of the fore, middle, and hind legs dark brown.</p><p>
            <italic>Abdomen</italic>. Abdomen greatly expanded laterally in females. Bristles mostly short and clavate, groups of long black bristles on basal tumescences and median part of pronotum. Abdominal sternites of male mostly asymmetrical, but nearly symmetrical in female. Lobes of ovipositor asymmetrical slightly lobed and projecting posteriorly. Ninth sternite wider than long, not as long as eighth sternite; seventh sternite sternite about half as long as eighth sternite; fifth sternite very short medially. Right paramere swollen apically and stick out at middle.</p></tp:treatment-sec><tp:treatment-sec sec-type="remarks" id="SECID0EV4AE"><title>Remarks.</title><p>Body shape most closely related to <italic><tp:taxon-name><tp:taxon-name-part taxon-name-part-type="genus" reg="Nerthra">N.</tp:taxon-name-part> <tp:taxon-name-part taxon-name-part-type="species" reg="lobata">lobata</tp:taxon-name-part></tp:taxon-name></italic> (Montandon, 1899) from which it may be separated by the male genitalia shape (Fig. <xref ref-type="fig" rid="F3">3A–D</xref>), the smaller ovipositor lobes which are less projecting, and the lack of lateral submarginal tumescences of the last visible abdominal sternite in the females.</p><fig id="F3" position="float" orientation="portrait"><label>Figure 3.</label><caption><p>
                <italic><tp:taxon-name><tp:taxon-name-part taxon-name-part-type="genus" reg="Nerthra">Nerthra</tp:taxon-name-part> <tp:taxon-name-part taxon-name-part-type="species" reg="indica">indica</tp:taxon-name-part></tp:taxon-name></italic> (Atkinson). <bold>A–B</bold> Genital capsule in different views <bold>C–D</bold> Right paramere in different views <bold>E</bold> Ventral view of posterior abdominal segments of male <bold>F</bold> Female subgenital plate <bold>G</bold> hind wing.</p></caption><graphic xmlns:xlink="http://www.w3.org/1999/xlink" xlink:href="zookeys-759-137-g003.jpg" position="float" orientation="portrait" xlink:type="simple" id="oo_204572.jpg"/></fig></tp:treatment-sec><tp:treatment-sec sec-type="distribution" id="SECID0EM6AE"><title>Distribution.</title><p>China (Jiangxi, Fujian, Guangxi Zhuang Autonomous Region, Sichuan, Guizhou, Yunnan, Xizang (Tibet) Autonomous Region), India, Nepal, Vietnam, Laos (<xref ref-type="bibr" rid="B38">Todd 1955</xref>; <xref ref-type="bibr" rid="B15">Kment and Jindra 2008</xref>).</p></tp:treatment-sec><tp:treatment-sec><!--Section generated to contain objects referenced in tp:taxon-treatment.--><fig id="F1" position="float" orientation="portrait"><label>Figure 1.</label><caption><p>Dorsal habitus of <italic><tp:taxon-name><tp:taxon-name-part taxon-name-part-type="genus" reg="Nerthra">Nerthra</tp:taxon-name-part></tp:taxon-name></italic> spp. <bold>A</bold> <italic><tp:taxon-name><tp:taxon-name-part taxon-name-part-type="genus" reg="Nerthra">N.</tp:taxon-name-part> <tp:taxon-name-part taxon-name-part-type="species" reg="asiatica">asiatica</tp:taxon-name-part></tp:taxon-name></italic> (Horváth) (♂) <bold>B</bold> <italic><tp:taxon-name><tp:taxon-name-part taxon-name-part-type="genus" reg="Nerthra">N.</tp:taxon-name-part> <tp:taxon-name-part taxon-name-part-type="species" reg="asiatica">asiatica</tp:taxon-name-part></tp:taxon-name></italic> (♀) <bold>C</bold> <italic><tp:taxon-name><tp:taxon-name-part taxon-name-part-type="genus" reg="Nerthra">N.</tp:taxon-name-part> <tp:taxon-name-part taxon-name-part-type="species" reg="indica">indica</tp:taxon-name-part></tp:taxon-name></italic> (Atkinson) (♂) <bold>D</bold> <italic><tp:taxon-name><tp:taxon-name-part taxon-name-part-type="genus" reg="Nerthra">N.</tp:taxon-name-part> <tp:taxon-name-part taxon-name-part-type="species" reg="indica">indica</tp:taxon-name-part></tp:taxon-name></italic> (♀).</p></caption><graphic xmlns:xlink="http://www.w3.org/1999/xlink" xlink:href="zookeys-759-137-g001.jpg" position="float" orientation="portrait" xlink:type="simple" id="oo_204570.jpg"/></fig></tp:treatment-sec><ref-list><ref id="B20"><mixed-citation xmlns:xlink="http://www.w3.org/1999/xlink" xlink:type="simple">
          <person-group><name name-style="western"><surname>Montandon</surname><given-names>AL</given-names></name></person-group> (<year>1899</year>) <article-title><tp:taxon-name><tp:taxon-name-part taxon-name-part-type="order">Hemiptera</tp:taxon-name-part></tp:taxon-name> <tp:taxon-name><tp:taxon-name-part taxon-name-part-type="infraorder">Cryptocerata</tp:taxon-name-part></tp:taxon-name>. S. fam. <tp:taxon-name>Mononychinae</tp:taxon-name>. Notes et descriptions d’espèces nouvelles, 2-éme partie.</article-title> <source>Buletinul Societatii de Sciinte din Bucuresti-Româna</source> <volume>8</volume>: <fpage>774</fpage>–<lpage>780</lpage>.</mixed-citation></ref><ref id="B4"><mixed-citation xmlns:xlink="http://www.w3.org/1999/xlink" xlink:type="simple">
          <person-group><name name-style="western"><surname>Distant</surname><given-names>WL</given-names></name></person-group> (<year>1906</year>) <article-title><tp:taxon-name><tp:taxon-name-part taxon-name-part-type="order">Rhynchota</tp:taxon-name-part></tp:taxon-name>. Vol. III. (<tp:taxon-name><tp:taxon-name-part taxon-name-part-type="suborder">Heteroptera</tp:taxon-name-part></tp:taxon-name> <tp:taxon-name><tp:taxon-name-part taxon-name-part-type="suborder">Homoptera</tp:taxon-name-part></tp:taxon-name>).</article-title> In: <person-group><name name-style="western"><surname>Bingham</surname><given-names>CT</given-names></name></person-group> (<role>Eds</role>) <issue-title>The fauna of British India including Ceylon and Burma.</issue-title> <source>Taylor &amp; Francis, London</source>, <fpage>13</fpage>–<lpage>51</lpage>.</mixed-citation></ref><ref id="B17"><mixed-citation xmlns:xlink="http://www.w3.org/1999/xlink" xlink:type="simple">
          <person-group><name name-style="western"><surname>Maxwell-Lefroy</surname><given-names>H</given-names></name></person-group> (<year>1909</year>) <source>Indian Insect Life.</source> <publisher-name>Thacker</publisher-name>, <publisher-loc>Spink &amp; Co., Calcutta/Simla</publisher-loc>, <size units="page">786 pp</size>.</mixed-citation></ref><ref id="B27"><mixed-citation xmlns:xlink="http://www.w3.org/1999/xlink" xlink:type="simple">
          <person-group><name name-style="western"><surname>Paiva</surname><given-names>CA</given-names></name></person-group> (<year>1919</year>) <article-title><tp:taxon-name><tp:taxon-name-part taxon-name-part-type="order">Rhynchota</tp:taxon-name-part></tp:taxon-name> from the Garo Hills, Assam.</article-title> <source>Records of the Indian Museum</source> <volume>16</volume>: <fpage>349</fpage>–<lpage>377</lpage>. <ext-link xlink:type="simple" ext-link-type="doi" xlink:href="10.5962/bhl.part.25927">https://doi.org/10.5962/bhl.part.25927</ext-link></mixed-citation></ref><ref id="B38"><mixed-citation xmlns:xlink="http://www.w3.org/1999/xlink" xlink:type="simple">
          <person-group><name name-style="western"><surname>Todd</surname><given-names>EL</given-names></name></person-group> (<year>1955</year>) <article-title>A taxonomic revision of the family <tp:taxon-name><tp:taxon-name-part taxon-name-part-type="family">Gelastocoridae</tp:taxon-name-part></tp:taxon-name> (<tp:taxon-name><tp:taxon-name-part taxon-name-part-type="order">Hemiptera</tp:taxon-name-part></tp:taxon-name>).</article-title> <source>University of Kansas Science Bulletin</source> <volume>37</volume>: <fpage>277</fpage>–<lpage>475</lpage>. <ext-link xlink:type="simple" ext-link-type="doi" xlink:href="10.5962/bhl.part.1590">https://doi.org/10.5962/bhl.part.1590</ext-link></mixed-citation></ref><ref id="B42"><mixed-citation xmlns:xlink="http://www.w3.org/1999/xlink" xlink:type="simple">
          <person-group><name name-style="western"><surname>Todd</surname><given-names>EL</given-names></name></person-group> (<year>1961</year>) <article-title>Notes on some toad bugs (<tp:taxon-name><tp:taxon-name-part taxon-name-part-type="order">Hemiptera</tp:taxon-name-part></tp:taxon-name>: <tp:taxon-name><tp:taxon-name-part taxon-name-part-type="family">Gelastocoridae</tp:taxon-name-part></tp:taxon-name>) from India.</article-title> <source>Proceedings of the Biological Society of Washington</source> <volume>74</volume>: <fpage>93</fpage>–<lpage>94</lpage>.</mixed-citation></ref><ref id="B2"><mixed-citation xmlns:xlink="http://www.w3.org/1999/xlink" xlink:type="simple">
          <person-group><name name-style="western"><surname>Bal</surname><given-names>A</given-names></name><name name-style="western"><surname>Basu</surname><given-names>RC</given-names></name></person-group> (<year>2003</year>) <tp:taxon-name><tp:taxon-name-part taxon-name-part-type="class">Insecta</tp:taxon-name-part></tp:taxon-name>: <tp:taxon-name><tp:taxon-name-part taxon-name-part-type="order">Hemiptera</tp:taxon-name-part></tp:taxon-name>: water-bugs. In: Fauna of Sikkim (Part 2). Zoological Survey of India. State Fauna Series, 541–557.</mixed-citation></ref><ref id="B22"><mixed-citation xmlns:xlink="http://www.w3.org/1999/xlink" xlink:type="simple">
          <person-group><name name-style="western"><surname>Nieser</surname><given-names>N</given-names></name></person-group> (<year>1977</year>) <article-title><tp:taxon-name><tp:taxon-name-part taxon-name-part-type="family">Gelastocoridae</tp:taxon-name-part></tp:taxon-name> in the Zoologisches Museum der Humboldt-Universität zu Berlin (<tp:taxon-name><tp:taxon-name-part taxon-name-part-type="suborder">Heteroptera</tp:taxon-name-part></tp:taxon-name>). Deutsche Entomologische Zeitschrift (N. F.</article-title> <source>)</source> <volume>24</volume>: <fpage>293</fpage>–<lpage>303</lpage>.</mixed-citation></ref><ref id="B43"><mixed-citation xmlns:xlink="http://www.w3.org/1999/xlink" xlink:type="simple">
          <person-group><name name-style="western"><surname>Todd</surname><given-names>EL</given-names></name></person-group> (<year>1977</year>) <article-title>Distributional and nomenclatural notes on some <tp:taxon-name><tp:taxon-name-part taxon-name-part-type="family">Gelastocoridae</tp:taxon-name-part></tp:taxon-name> in the collection of the Bernice P. Bishop Museum (<tp:taxon-name><tp:taxon-name-part taxon-name-part-type="order">Hemiptera</tp:taxon-name-part></tp:taxon-name>).</article-title> <source>Proceedings of the Biological Society of Washington</source> <volume>90</volume>: <fpage>214</fpage>–<lpage>217</lpage>.</mixed-citation></ref><ref id="B16"><mixed-citation xmlns:xlink="http://www.w3.org/1999/xlink" xlink:type="simple">
          <person-group><name name-style="western"><surname>Lansbury</surname><given-names>I</given-names></name></person-group> (<year>1988</year>) <article-title><tp:taxon-name><tp:taxon-name-part taxon-name-part-type="family">Gelastocoridae</tp:taxon-name-part></tp:taxon-name> (Hem.-Het.) in the Hope Entomological Collections, University Museum, Oxford.</article-title> <source>Entomologist’s Monthly Magazine</source> <volume>124</volume>: <fpage>243</fpage>–<lpage>250</lpage>.</mixed-citation></ref><ref id="B23"><mixed-citation xmlns:xlink="http://www.w3.org/1999/xlink" xlink:type="simple">
          <person-group><name name-style="western"><surname>Nieser</surname><given-names>N</given-names></name><name name-style="western"><surname>Chen</surname><given-names>PP</given-names></name></person-group> (<year>1992</year>) <article-title>Notes on <tp:taxon-name><tp:taxon-name-part taxon-name-part-type="family">Gelastocoridae</tp:taxon-name-part></tp:taxon-name> and <tp:taxon-name><tp:taxon-name-part taxon-name-part-type="family">Ochteridae</tp:taxon-name-part></tp:taxon-name> (<tp:taxon-name><tp:taxon-name-part taxon-name-part-type="suborder">Heteroptera</tp:taxon-name-part></tp:taxon-name>) with the description of ﬁve new species.</article-title> <source>Storkia</source> <volume>1</volume>: <fpage>2</fpage>–<lpage>13</lpage>.</mixed-citation></ref><ref id="B15"><mixed-citation xmlns:xlink="http://www.w3.org/1999/xlink" xlink:type="simple">
          <person-group><name name-style="western"><surname>Kment</surname><given-names>P</given-names></name><name name-style="western"><surname>Jindra</surname><given-names>Z</given-names></name></person-group> (<year>2008</year>) <article-title>Review of the family <tp:taxon-name><tp:taxon-name-part taxon-name-part-type="family">Gelastocoridae</tp:taxon-name-part></tp:taxon-name> (<tp:taxon-name><tp:taxon-name-part taxon-name-part-type="suborder">Heteroptera</tp:taxon-name-part></tp:taxon-name>: <tp:taxon-name><tp:taxon-name-part taxon-name-part-type="infraorder">Nepomorpha</tp:taxon-name-part></tp:taxon-name>) of south-eastern Asia.</article-title> In: <person-group><name name-style="western"><surname>Grozeva</surname><given-names>S</given-names></name><name name-style="western"><surname>Simov</surname><given-names>N</given-names></name></person-group> (<role>Eds</role>) <issue-title>Advances in Heteroptera research.</issue-title> <source>Festschrift in Honour of 80th Anniversary of Michail Josifov</source>, <fpage>189</fpage>–<lpage>213</lpage>.</mixed-citation></ref><ref id="B45"><mixed-citation xmlns:xlink="http://www.w3.org/1999/xlink" xlink:type="simple">
          <person-group><name name-style="western"><surname>Xie</surname><given-names>TY</given-names></name><name name-style="western"><surname>Liu</surname><given-names>GQ</given-names></name></person-group> (<year>2013</year>) Catalogue of <tp:taxon-name><tp:taxon-name-part taxon-name-part-type="infraorder">Nepomorpha</tp:taxon-name-part></tp:taxon-name> (<tp:taxon-name><tp:taxon-name-part taxon-name-part-type="order">Hemiptera</tp:taxon-name-part></tp:taxon-name>: <tp:taxon-name><tp:taxon-name-part taxon-name-part-type="suborder">Heteroptera</tp:taxon-name-part></tp:taxon-name>) from China (I). Science paper online 1–18. <ext-link xlink:type="simple" ext-link-type="uri" xlink:href="http://www.paper.edu.cn/releasepaper/content/201305–98">http://www.paper.edu.cn/releasepaper/content/201305–98</ext-link></mixed-citation></ref></ref-list></tp:taxon-treatment>
