# Supplementary material for: Notes on some toad bugs from China (Hemiptera, Heteroptera, Gelastocoridae)
Source: Zookeys. 2018 May 22;(759):137–47. doi: 10.3897/zookeys.759.21627 (PMC5974062; doi:10.3897/zookeys.759.21627)
Supplement: XML Treatment for Nerthra macrothorax [file zookeys.759.21627-treatment3.xml]

<!DOCTYPE tp:taxon-treatment
  PUBLIC "-//TaxonX//DTD Taxonomic Treatment Publishing DTD v0 20100105//EN" "tax-treatment-NSO.dtd">
<tp:taxon-treatment xmlns:tp="http://www.plazi.org/taxpub"><tp:treatment-meta><kwd-group><label>Taxon classification</label><kwd><named-content xmlns:xlink="http://www.w3.org/1999/xlink" content-type="kingdom">Animalia</named-content></kwd><kwd><named-content xmlns:xlink="http://www.w3.org/1999/xlink" content-type="order">Hemiptera</named-content></kwd><kwd><named-content xmlns:xlink="http://www.w3.org/1999/xlink" content-type="family">Gelastocoridae</named-content></kwd></kwd-group><mixed-citation publication-type="journal"><person-group><name><surname>Xie</surname><given-names>Tong-Yin</given-names></name><name><surname>Liu</surname><given-names>Guo-Qing</given-names></name></person-group><article-title>Notes on some toad bugs from China (<tp:taxon-name><tp:taxon-name-part taxon-name-part-type="order">Hemiptera</tp:taxon-name-part></tp:taxon-name>, <tp:taxon-name><tp:taxon-name-part taxon-name-part-type="suborder">Heteroptera</tp:taxon-name-part></tp:taxon-name>, <tp:taxon-name><tp:taxon-name-part taxon-name-part-type="family">Gelastocoridae</tp:taxon-name-part></tp:taxon-name>)</article-title><source>Zookeys</source><day>22</day><month>5</month><year>2018</year><volume>2018</volume><issue>759</issue><fpage>137</fpage><lpage>147</lpage><pub-id pub-id-type="doi">10.3897/zookeys.759.21627</pub-id></mixed-citation></tp:treatment-meta><tp:nomenclature><tp:taxon-name>
            <tp:taxon-name-part taxon-name-part-type="genus" reg="Nerthra">Nerthra</tp:taxon-name-part>
            <tp:taxon-name-part taxon-name-part-type="species" reg="macrothorax">macrothorax</tp:taxon-name-part>
          </tp:taxon-name><tp:taxon-authority>(Montrouzier, 1855)</tp:taxon-authority><tp:nomenclature-citation-list><tp:nomenclature-citation><tp:taxon-name>
                <tp:taxon-name-part taxon-name-part-type="genus" reg="Galgulus">Galgulus</tp:taxon-name-part> <tp:taxon-name-part taxon-name-part-type="species" reg="macrothorax">macrothorax</tp:taxon-name-part></tp:taxon-name><comment>Montrouzier, 1855: 110.</comment></tp:nomenclature-citation><tp:nomenclature-citation><tp:taxon-name>
                <tp:taxon-name-part taxon-name-part-type="genus" reg="Scylaecus">Scylaecus</tp:taxon-name-part> <tp:taxon-name-part taxon-name-part-type="species" reg="macrothorax">macrothorax</tp:taxon-name-part></tp:taxon-name><comment>: <xref ref-type="bibr" rid="B34">Stål 1861</xref>: 201.</comment></tp:nomenclature-citation><tp:nomenclature-citation><tp:taxon-name>
                <tp:taxon-name-part taxon-name-part-type="genus" reg="Peltopterus">Peltopterus</tp:taxon-name-part> <tp:taxon-name-part taxon-name-part-type="species" reg="macrothorax">macrothorax</tp:taxon-name-part></tp:taxon-name><comment>: <xref ref-type="bibr" rid="B35">Stål 1863</xref>: 408; <xref ref-type="bibr" rid="B20">Montandon 1899</xref>: 779; <xref ref-type="bibr" rid="B12">Kirkaldy 1906</xref>: 150; <xref ref-type="bibr" rid="B6">Esaki 1928</xref>: 75; <xref ref-type="bibr" rid="B33">Sonan 1934</xref>: 21; <xref ref-type="bibr" rid="B10">Hoffmann 1941</xref>: 44; <xref ref-type="bibr" rid="B18">Miyamoto 1953</xref>: 35, <xref ref-type="bibr" rid="B19">Miyamoto 1954</xref>: 28.</comment></tp:nomenclature-citation><tp:nomenclature-citation><tp:taxon-name>
                <tp:taxon-name-part taxon-name-part-type="genus" reg="Nerthra">Nerthra</tp:taxon-name-part> <tp:taxon-name-part taxon-name-part-type="species" reg="macrothorax">macrothorax</tp:taxon-name-part></tp:taxon-name><comment>: <xref ref-type="bibr" rid="B38">Todd 1955</xref>: 414; <xref ref-type="bibr" rid="B39">Todd 1957</xref>: 157; <xref ref-type="bibr" rid="B40">Todd 1959</xref>: 63; <xref ref-type="bibr" rid="B41">Todd 1960</xref>: 172; <xref ref-type="bibr" rid="B42">Todd 1961</xref>, 93; <xref ref-type="bibr" rid="B30">Polhemus 1995</xref>: 24; <xref ref-type="bibr" rid="B3">Chen et al. 2005</xref>: 47; <xref ref-type="bibr" rid="B24">Nieser and Chen 2005</xref>: 308; <xref ref-type="bibr" rid="B15">Kment and Jindra 2008</xref>: 203; <xref ref-type="bibr" rid="B29">Polhemus and Polhemus 2012</xref>: 357, <xref ref-type="bibr" rid="B45">Xie and Liu 2013</xref>: 6; <xref ref-type="bibr" rid="B32">Sano 2016</xref>: 31.</comment></tp:nomenclature-citation></tp:nomenclature-citation-list></tp:nomenclature><tp:treatment-sec sec-type="description" id="SECID0EGFAG"><title>Description</title><p>(from <xref ref-type="bibr" rid="B38">Todd 1955</xref>). Body light brown, front of head provided with five large, rounded tubercles, four of which are flatted on top and densely covered with short clavate bristles; ocelli absent. Pronotum greatly expanded laterally; lateral margins converging anteriorly, subparallel for posterior half; posterior angle projecting obliquely posterolateral, rather pointed; posterior margin with five concavities.</p><p>Scutellum rather small, apex narrowed, basal portion depressed, inclining to apex which is the most elevated part. Hemelytra entirely coriaceous, fused together, extending slightly beyond end of abdomen, large longitudinal carinae present; base of embolium greatly expanded laterally. Connexivum broadly expanded laterally in both sexes. Entire body covered with short, broadly clavate bristles, bristles pale and especially dense on pronotum and on the elevations of the head.</p><p>Abdominal sternites of female nearly symmetrical except for posterior margin of last sternite, which is slightly emarginated, but with apex slightly convex just below the lobes of the ovipositor, the latter somewhat rounded and the left one overlapping the right. Abdominal sternites of male rather small, last visible abdominal sternite wider than long, nearly twice as long as seventh sternite, which has the right side elongate, spatulate.</p><p>Clasper of male rather sickle-shaped, but nearly straight, very slightly enlarged at apex then tapering to a blunt point.</p></tp:treatment-sec><tp:treatment-sec sec-type="notes" id="SECID0ETFAG"><title>Notes.</title><p>During the daytime this species hides in wet mud or sand, or under stones or plant debris (<xref ref-type="bibr" rid="B3">Chen et al. 2005</xref>). <xref ref-type="bibr" rid="B24">Nieser and Chen (2005)</xref> observed these toad bugs burrowing in the sand on a beach in the south of Taiwan. In view of its inability to fly, its wide distribution is attributed to dispersion by drift on plant debris (<xref ref-type="bibr" rid="B41">Todd 1960</xref>). The authors have not seen this species, and distribution data for this species was collected from the published literature.</p></tp:treatment-sec><tp:treatment-sec sec-type="distribution" id="SECID0EFGAG"><title>Distribution.</title><p>China (Taiwan), Japan, Philippines, Malaysia, Indonesia, Australia (<xref ref-type="bibr" rid="B15">Kment and Jindra 2008</xref>).</p></tp:treatment-sec><ref-list><ref id="B34"><mixed-citation xmlns:xlink="http://www.w3.org/1999/xlink" xlink:type="simple">
          <person-group><name name-style="western"><surname>Stål</surname><given-names>C</given-names></name></person-group> (<year>1861</year>) <article-title>Nova methodus familias quasdam Hemipterorum disponendi.</article-title> <source>Öfversigt af Kungliga Vetenskapsakademiens Förhandlingar</source> <volume>18</volume>(<issue>4</issue>): <fpage>195</fpage>–<lpage>212</lpage>.</mixed-citation></ref><ref id="B35"><mixed-citation xmlns:xlink="http://www.w3.org/1999/xlink" xlink:type="simple">
          <person-group><name name-style="western"><surname>Stål</surname><given-names>C</given-names></name></person-group> (<year>1863</year>) <article-title>Verzeichniss der Mononychiden.</article-title> <source>Berliner Entomologische Zeitschrift</source> <volume>7</volume>: <fpage>405</fpage>–<lpage>408</lpage>. <ext-link xlink:type="simple" ext-link-type="doi" xlink:href="10.1002/mmnd.47918630308">https://doi.org/10.1002/mmnd.47918630308</ext-link></mixed-citation></ref><ref id="B20"><mixed-citation xmlns:xlink="http://www.w3.org/1999/xlink" xlink:type="simple">
          <person-group><name name-style="western"><surname>Montandon</surname><given-names>AL</given-names></name></person-group> (<year>1899</year>) <article-title><tp:taxon-name><tp:taxon-name-part taxon-name-part-type="order">Hemiptera</tp:taxon-name-part></tp:taxon-name> <tp:taxon-name><tp:taxon-name-part taxon-name-part-type="infraorder">Cryptocerata</tp:taxon-name-part></tp:taxon-name>. S. fam. <tp:taxon-name>Mononychinae</tp:taxon-name>. Notes et descriptions d’espèces nouvelles, 2-éme partie.</article-title> <source>Buletinul Societatii de Sciinte din Bucuresti-Româna</source> <volume>8</volume>: <fpage>774</fpage>–<lpage>780</lpage>.</mixed-citation></ref><ref id="B12"><mixed-citation xmlns:xlink="http://www.w3.org/1999/xlink" xlink:type="simple">
          <person-group><name name-style="western"><surname>Kirkaldy</surname><given-names>GW</given-names></name></person-group> (<year>1906</year>) <article-title>List of the genera of the pagiopodous <tp:taxon-name><tp:taxon-name-part taxon-name-part-type="order">Hemiptera</tp:taxon-name-part></tp:taxon-name>-<tp:taxon-name><tp:taxon-name-part taxon-name-part-type="suborder">Heteroptera</tp:taxon-name-part></tp:taxon-name>, with their type species, from 1758 to 1904 (and also of the aquatic and semi-aquatic <tp:taxon-name>Trochalopoda</tp:taxon-name>).</article-title> <source>Transactions of the American Entomological Society</source> <volume>32</volume>: <fpage>117</fpage>–<lpage>156</lpage>.</mixed-citation></ref><ref id="B6"><mixed-citation xmlns:xlink="http://www.w3.org/1999/xlink" xlink:type="simple">
          <person-group><name name-style="western"><surname>Esaki</surname><given-names>T</given-names></name></person-group> (<year>1928</year>) <article-title>Aquatic and semiaquatic <tp:taxon-name><tp:taxon-name-part taxon-name-part-type="suborder">Heteroptera</tp:taxon-name-part></tp:taxon-name>.</article-title> In: <person-group><name name-style="western"><surname>Karin</surname><given-names>SK</given-names></name><name name-style="western"><surname>Miller</surname><given-names>SE</given-names></name></person-group> (<role>Eds</role>) <issue-title>Insects of Samoa and other Samoan terrestrial Arthropoda.</issue-title> <source>Part II. <tp:taxon-name><tp:taxon-name-part taxon-name-part-type="order">Hemiptera</tp:taxon-name-part></tp:taxon-name>, Fasc. 2. British Museum (Natural History), London</source>, <fpage>67</fpage>–<lpage>80</lpage>.</mixed-citation></ref><ref id="B33"><mixed-citation xmlns:xlink="http://www.w3.org/1999/xlink" xlink:type="simple">
          <person-group><name name-style="western"><surname>Sonan</surname><given-names>J</given-names></name></person-group> (<year>1934</year>) <article-title>On <italic><tp:taxon-name><tp:taxon-name-part taxon-name-part-type="genus">Peltopterus</tp:taxon-name-part> <tp:taxon-name-part taxon-name-part-type="species">macrothorax</tp:taxon-name-part></tp:taxon-name></italic> (Montrouzier).</article-title> <source>Transactions of the Natural History Society of Formosa</source> <volume>24</volume>: <fpage>21</fpage>–<lpage>22</lpage>. [In Japanese]</mixed-citation></ref><ref id="B10"><mixed-citation xmlns:xlink="http://www.w3.org/1999/xlink" xlink:type="simple">
          <person-group><name name-style="western"><surname>Hoffmann</surname><given-names>WE</given-names></name></person-group> (<year>1941</year>) <article-title>Catalogue of aquatic <tp:taxon-name><tp:taxon-name-part taxon-name-part-type="order">Hemiptera</tp:taxon-name-part></tp:taxon-name> of China, Indo-China, Formosa, and Korea.</article-title> <source>Lingnan Science Journal</source> <volume>20</volume>(<issue>1</issue>): <fpage>1</fpage>–<lpage>78</lpage>.</mixed-citation></ref><ref id="B18"><mixed-citation xmlns:xlink="http://www.w3.org/1999/xlink" xlink:type="simple">
          <person-group><name name-style="western"><surname>Miyamoto</surname><given-names>S</given-names></name></person-group> (<year>1953</year>) <article-title>Tokara expedition.</article-title> <source>Nymph</source> <volume>2</volume>: <fpage>33</fpage>–<lpage>41</lpage>. [In Japanese]</mixed-citation></ref><ref id="B19"><mixed-citation xmlns:xlink="http://www.w3.org/1999/xlink" xlink:type="simple">
          <person-group><name name-style="western"><surname>Miyamoto</surname><given-names>S</given-names></name></person-group> (<year>1954</year>) <article-title>Collecting records from Tokara Islands.</article-title> <source>Shin Konchû</source> <volume>7</volume>(<issue>1</issue>): <fpage>28</fpage>–<lpage>34</lpage>. [In Japanese]</mixed-citation></ref><ref id="B38"><mixed-citation xmlns:xlink="http://www.w3.org/1999/xlink" xlink:type="simple">
          <person-group><name name-style="western"><surname>Todd</surname><given-names>EL</given-names></name></person-group> (<year>1955</year>) <article-title>A taxonomic revision of the family <tp:taxon-name><tp:taxon-name-part taxon-name-part-type="family">Gelastocoridae</tp:taxon-name-part></tp:taxon-name> (<tp:taxon-name><tp:taxon-name-part taxon-name-part-type="order">Hemiptera</tp:taxon-name-part></tp:taxon-name>).</article-title> <source>University of Kansas Science Bulletin</source> <volume>37</volume>: <fpage>277</fpage>–<lpage>475</lpage>. <ext-link xlink:type="simple" ext-link-type="doi" xlink:href="10.5962/bhl.part.1590">https://doi.org/10.5962/bhl.part.1590</ext-link></mixed-citation></ref><ref id="B39"><mixed-citation xmlns:xlink="http://www.w3.org/1999/xlink" xlink:type="simple">
          <person-group><name name-style="western"><surname>Todd</surname><given-names>EL</given-names></name></person-group> (<year>1957</year>) <article-title>Five new species of <tp:taxon-name><tp:taxon-name-part taxon-name-part-type="family">Gelastocoridae</tp:taxon-name-part></tp:taxon-name> with comments on other species (<tp:taxon-name><tp:taxon-name-part taxon-name-part-type="order">Hemiptera</tp:taxon-name-part></tp:taxon-name>).</article-title> <source>Proceedings of the Entomological Society of Washington</source> <volume>59</volume>: <fpage>145</fpage>–<lpage>162</lpage>.</mixed-citation></ref><ref id="B40"><mixed-citation xmlns:xlink="http://www.w3.org/1999/xlink" xlink:type="simple">
          <person-group><name name-style="western"><surname>Todd</surname><given-names>EL</given-names></name></person-group> (<year>1959</year>) <article-title>The <tp:taxon-name><tp:taxon-name-part taxon-name-part-type="family">Gelastocoridae</tp:taxon-name-part></tp:taxon-name> of Melanesia.</article-title> <source>Nova Guinea, New Series</source> <volume>10</volume>: <fpage>61</fpage>–<lpage>95</lpage>.</mixed-citation></ref><ref id="B41"><mixed-citation xmlns:xlink="http://www.w3.org/1999/xlink" xlink:type="simple">
          <person-group><name name-style="western"><surname>Todd</surname><given-names>EL</given-names></name></person-group> (<year>1960</year>) Notes on <italic><tp:taxon-name><tp:taxon-name-part taxon-name-part-type="genus">Nerthra</tp:taxon-name-part> <tp:taxon-name-part taxon-name-part-type="species">macrothorax</tp:taxon-name-part></tp:taxon-name></italic> (Montrouzier) (<tp:taxon-name><tp:taxon-name-part taxon-name-part-type="order">Hemiptera</tp:taxon-name-part></tp:taxon-name>: <tp:taxon-name><tp:taxon-name-part taxon-name-part-type="family">Gelastocoridae</tp:taxon-name-part></tp:taxon-name>). Proceedings of the Entomological Society of Washington 62: 116.</mixed-citation></ref><ref id="B42"><mixed-citation xmlns:xlink="http://www.w3.org/1999/xlink" xlink:type="simple">
          <person-group><name name-style="western"><surname>Todd</surname><given-names>EL</given-names></name></person-group> (<year>1961</year>) <article-title>Notes on some toad bugs (<tp:taxon-name><tp:taxon-name-part taxon-name-part-type="order">Hemiptera</tp:taxon-name-part></tp:taxon-name>: <tp:taxon-name><tp:taxon-name-part taxon-name-part-type="family">Gelastocoridae</tp:taxon-name-part></tp:taxon-name>) from India.</article-title> <source>Proceedings of the Biological Society of Washington</source> <volume>74</volume>: <fpage>93</fpage>–<lpage>94</lpage>.</mixed-citation></ref><ref id="B30"><mixed-citation xmlns:xlink="http://www.w3.org/1999/xlink" xlink:type="simple">
          <person-group><name name-style="western"><surname>Polhemus</surname><given-names>JT</given-names></name></person-group> (<year>1995</year>) <article-title>Family <tp:taxon-name><tp:taxon-name-part taxon-name-part-type="family">Gelastocoridae</tp:taxon-name-part></tp:taxon-name> Kirkaldy, 1897 - toad bugs.</article-title> In: <person-group><name name-style="western"><surname>Aukema</surname><given-names>B</given-names></name><name name-style="western"><surname>Rieger</surname><given-names>Ch</given-names></name></person-group> (<role>Eds</role>) <issue-title>Catalogue of the Heteroptera of the Palaearctic Region.</issue-title> <source>Vol. 1. <tp:taxon-name>Enticocephalomorpha</tp:taxon-name>, <tp:taxon-name><tp:taxon-name-part taxon-name-part-type="infraorder">Dipsocoromorpha</tp:taxon-name-part></tp:taxon-name>, <tp:taxon-name><tp:taxon-name-part taxon-name-part-type="infraorder">Nepomorpha</tp:taxon-name-part></tp:taxon-name>, <tp:taxon-name><tp:taxon-name-part taxon-name-part-type="infraorder">Gerromorpha</tp:taxon-name-part></tp:taxon-name> and <tp:taxon-name><tp:taxon-name-part taxon-name-part-type="infraorder">Leptopodomorpha</tp:taxon-name-part></tp:taxon-name>. The Netherlands Entomological Society, Amsterdam</source>, <fpage>23</fpage>–<lpage>25</lpage>.</mixed-citation></ref><ref id="B3"><mixed-citation xmlns:xlink="http://www.w3.org/1999/xlink" xlink:type="simple">
          <person-group><name name-style="western"><surname>Chen</surname><given-names>PP</given-names></name><name name-style="western"><surname>Nieser</surname><given-names>N</given-names></name><name name-style="western"><surname>Zettel</surname><given-names>H</given-names></name></person-group> (<year>2005</year>) <source>The aquatic and semi-aquatic bugs (<tp:taxon-name><tp:taxon-name-part taxon-name-part-type="suborder">Heteroptera</tp:taxon-name-part></tp:taxon-name>: <tp:taxon-name><tp:taxon-name-part taxon-name-part-type="infraorder">Nepomorpha</tp:taxon-name-part></tp:taxon-name> &amp; <tp:taxon-name><tp:taxon-name-part taxon-name-part-type="infraorder">Gerromorpha</tp:taxon-name-part></tp:taxon-name>) of Malesia.</source> <publisher-name>Fauna Malesiana Handbooks 5</publisher-name>, <publisher-loc>Brill, Leiden/Boston</publisher-loc>, <size units="page">546 pp</size>.</mixed-citation></ref><ref id="B24"><mixed-citation xmlns:xlink="http://www.w3.org/1999/xlink" xlink:type="simple">
          <person-group><name name-style="western"><surname>Nieser</surname><given-names>N</given-names></name><name name-style="western"><surname>Chen</surname><given-names>PP</given-names></name></person-group> (<year>2005</year>) <article-title>The water bugs (<tp:taxon-name><tp:taxon-name-part taxon-name-part-type="order">Hemiptera</tp:taxon-name-part></tp:taxon-name>: <tp:taxon-name><tp:taxon-name-part taxon-name-part-type="infraorder">Nepomorpha</tp:taxon-name-part></tp:taxon-name> and <tp:taxon-name><tp:taxon-name-part taxon-name-part-type="infraorder">Gerromorpha</tp:taxon-name-part></tp:taxon-name>) of Vanuatu.</article-title> <source>Tijdschrift voor Entomologie</source> <volume>148</volume>: <fpage>307</fpage>–<lpage>327</lpage>. <ext-link xlink:type="simple" ext-link-type="doi" xlink:href="10.1163/22119434-900000173">https://doi.org/10.1163/22119434-900000173</ext-link></mixed-citation></ref><ref id="B15"><mixed-citation xmlns:xlink="http://www.w3.org/1999/xlink" xlink:type="simple">
          <person-group><name name-style="western"><surname>Kment</surname><given-names>P</given-names></name><name name-style="western"><surname>Jindra</surname><given-names>Z</given-names></name></person-group> (<year>2008</year>) <article-title>Review of the family <tp:taxon-name><tp:taxon-name-part taxon-name-part-type="family">Gelastocoridae</tp:taxon-name-part></tp:taxon-name> (<tp:taxon-name><tp:taxon-name-part taxon-name-part-type="suborder">Heteroptera</tp:taxon-name-part></tp:taxon-name>: <tp:taxon-name><tp:taxon-name-part taxon-name-part-type="infraorder">Nepomorpha</tp:taxon-name-part></tp:taxon-name>) of south-eastern Asia.</article-title> In: <person-group><name name-style="western"><surname>Grozeva</surname><given-names>S</given-names></name><name name-style="western"><surname>Simov</surname><given-names>N</given-names></name></person-group> (<role>Eds</role>) <issue-title>Advances in Heteroptera research.</issue-title> <source>Festschrift in Honour of 80th Anniversary of Michail Josifov</source>, <fpage>189</fpage>–<lpage>213</lpage>.</mixed-citation></ref><ref id="B29"><mixed-citation xmlns:xlink="http://www.w3.org/1999/xlink" xlink:type="simple">
          <person-group><name name-style="western"><surname>Polhemus</surname><given-names>DA</given-names></name><name name-style="western"><surname>Polhemus</surname><given-names>JT</given-names></name></person-group> (<year>2012</year>) <article-title>Guide to the aquatic <tp:taxon-name><tp:taxon-name-part taxon-name-part-type="suborder">Heteroptera</tp:taxon-name-part></tp:taxon-name> of Singapore and Peninsular Malaysia. IX. Infraorder <tp:taxon-name><tp:taxon-name-part taxon-name-part-type="infraorder">Nepomorpha</tp:taxon-name-part></tp:taxon-name>, families <tp:taxon-name><tp:taxon-name-part taxon-name-part-type="family">Ochteridae</tp:taxon-name-part></tp:taxon-name> and <tp:taxon-name><tp:taxon-name-part taxon-name-part-type="family">Gelastocoridae</tp:taxon-name-part></tp:taxon-name>.</article-title> <source>The Raffles Bulletin of Zoology</source> <volume>60</volume>: <fpage>343</fpage>–<lpage>359</lpage>.</mixed-citation></ref><ref id="B45"><mixed-citation xmlns:xlink="http://www.w3.org/1999/xlink" xlink:type="simple">
          <person-group><name name-style="western"><surname>Xie</surname><given-names>TY</given-names></name><name name-style="western"><surname>Liu</surname><given-names>GQ</given-names></name></person-group> (<year>2013</year>) Catalogue of <tp:taxon-name><tp:taxon-name-part taxon-name-part-type="infraorder">Nepomorpha</tp:taxon-name-part></tp:taxon-name> (<tp:taxon-name><tp:taxon-name-part taxon-name-part-type="order">Hemiptera</tp:taxon-name-part></tp:taxon-name>: <tp:taxon-name><tp:taxon-name-part taxon-name-part-type="suborder">Heteroptera</tp:taxon-name-part></tp:taxon-name>) from China (I). Science paper online 1–18. <ext-link xlink:type="simple" ext-link-type="uri" xlink:href="http://www.paper.edu.cn/releasepaper/content/201305–98">http://www.paper.edu.cn/releasepaper/content/201305–98</ext-link></mixed-citation></ref><ref id="B32"><mixed-citation xmlns:xlink="http://www.w3.org/1999/xlink" xlink:type="simple">
          <person-group><name name-style="western"><surname>Sano</surname><given-names>S</given-names></name></person-group> (<year>2016</year>) <article-title>New localities of <italic><tp:taxon-name><tp:taxon-name-part taxon-name-part-type="genus">Nerthra</tp:taxon-name-part> <tp:taxon-name-part taxon-name-part-type="species">macrothorax</tp:taxon-name-part></tp:taxon-name></italic> (<tp:taxon-name><tp:taxon-name-part taxon-name-part-type="suborder">Heteroptera</tp:taxon-name-part></tp:taxon-name>, <tp:taxon-name><tp:taxon-name-part taxon-name-part-type="family">Gelastocoridae</tp:taxon-name-part></tp:taxon-name>) from Miyako and Ikema Islands, the Ryukyus, Japan.</article-title> <source>Rostria</source> <volume>59</volume>: <fpage>31</fpage>–<lpage>33</lpage>.</mixed-citation></ref></ref-list></tp:taxon-treatment>
